# Supplementary material for: No genetic causal association between dental caries and Alzheimer’s disease: a bidirectional two-sample Mendelian randomization analysis
Source: PeerJ. 2023 Aug 23;11:e15936. doi: 10.7717/peerj.15936 (PMC10460150; doi:10.7717/peerj.15936)
Supplement: Supplemental Information 4 [file peerj-11-15936-s004.xlsx]

## Sheet: periodontal disease
Supplementary Table 1: genetic variants assocaited with dental caries (modified from Shungin1)
No	Gene	SNP	EA	OA	EAF	BETA	SE	Pvalue	year	author	traits
1	AMY1C	rs72694438	A	G	0.21	0.021	0.0033	2.25e-10	2019	Shungin Dmitry	dental caries
2	KRTCAP2	rs4971099	A	G	0.55	-0.021	0.0027	7.47e-15	2019	Shungin Dmitry	dental caries
3	SYT14	rs2046850	T	C	0.19	-0.019	0.0033	1.77e-08	2019	Shungin Dmitry	dental caries
4	ITPKB	rs3820640	T	C	0.84	0.02	0.0037	2.65e-08	2019	Shungin Dmitry	dental caries
5	KCNJ3	rs2652452	A	C	0.45	-0.016	0.0027	3.27e-09	2019	Shungin Dmitry	dental caries
6	ZNF804A	rs263771	A	C	0.23	0.018	0.0031	6.53e-09	2019	Shungin Dmitry	dental caries
7	WNT10A	rs121908120	A	T	0.03	-0.081	0.0083	2.03e-22	2019	Shungin Dmitry	dental caries
8	ADCY3	rs11676272	A	G	0.52	-0.015	0.0026	1.07e-08	2019	Shungin Dmitry	dental caries
9	ALK	rs80270335	T	C	0.09	0.027	0.0045	2.1e-09	2019	Shungin Dmitry	dental caries
10	FAM150B	rs62106258	T	C	0.95	0.042	0.0062	8.6e-12	2019	Shungin Dmitry	dental caries
11	AAK1	rs5831974	D	I	0.45	-0.016	0.0027	6.97e-10	2019	Shungin Dmitry	dental caries
12	STAG1	rs61790808	A	G	0.64	-0.016	0.0028	9.1e-09	2019	Shungin Dmitry	dental caries
13	KCNH8	rs9831002	T	G	0.49	-0.016	0.0026	8.79e-10	2019	Shungin Dmitry	dental caries
14	OPA1	rs185566659	A	G	0.032	0.045	0.0075	1.54e-09	2019	Shungin Dmitry	dental caries
15	RARB	rs7429279	A	C	0.41	0.016	0.0027	1.28e-09	2019	Shungin Dmitry	dental caries
16	RBM5	3:50135699DI	D	I	0.48	-0.018	0.0027	4.79e-12	2019	Shungin Dmitry	dental caries
17	EFNA5	rs1352724	A	C	0.22	-0.018	0.0032	3.64e-08	2019	Shungin Dmitry	dental caries
18	C5orf66	rs1122171	T	C	0.59	0.044	0.0027	2.84e-62	2019	Shungin Dmitry	dental caries
19	CDH9	rs55769264	A	G	0.45	0.015	0.0027	2.84e-08	2019	Shungin Dmitry	dental caries
20	FGF10	rs1482698	C	G	0.38	0.02	0.0027	1.47e-13	2019	Shungin Dmitry	dental caries
21	HLA	rs9366651	T	G	0.51	-0.029	0.0026	2.66e-28	2019	Shungin Dmitry	dental caries
22	LOC157273	rs898797	T	C	0.59	0.015	0.0027	1.52e-08	2019	Shungin Dmitry	dental caries
23	PBX3	rs10987008	A	T	0.64	0.021	0.0028	7.47e-14	2019	Shungin Dmitry	dental caries
24	DMRTA1	rs10811723	A	G	0.3	-0.019	0.0029	3.41e-11	2019	Shungin Dmitry	dental caries
25	PRUNE2	rs7852129	A	C	0.89	-0.025	0.0038	7.91e-11	2019	Shungin Dmitry	dental caries
26	STFA1P	rs7918807	T	C	0.52	0.015	0.0027	3.58e-08	2019	Shungin Dmitry	dental caries
27	P2RY2	rs149467613	A	G	0.05	-0.034	0.0062	3.21e-08	2019	Shungin Dmitry	dental caries
28	KLRAP1	rs10772314	A	T	0.4	-0.015	0.0027	3.16e-08	2019	Shungin Dmitry	dental caries
29	CA12	rs72748935	T	C	0.46	-0.028	0.0027	1.31e-26	2019	Shungin Dmitry	dental caries
30	NEO1	rs6495046	C	G	0.36	-0.017	0.0028	3.47e-10	2019	Shungin Dmitry	dental caries
31	CHRNA3	rs10851907	A	G	0.41	0.016	0.0027	1.03e-09	2019	Shungin Dmitry	dental caries
32	RHCG	rs2072693	T	G	0.48	0.014	0.0026	4.92e-08	2019	Shungin Dmitry	dental caries
33	TMEM219	rs8054556	A	G	0.46	0.016	0.0027	2.23e-09	2019	Shungin Dmitry	dental caries
34	SALL1	rs1108343	T	C	0.36	0.016	0.0028	1.32e-08	2019	Shungin Dmitry	dental caries
35	FOXL1	rs10048146	A	G	0.81	-0.026	0.0034	5.2e-14	2019	Shungin Dmitry	dental caries
36	NPEPPS	rs3865314	A	C	0.51	0.015	0.0026	1.48e-08	2019	Shungin Dmitry	dental caries
37	HOXB-AS2	rs9905793	A	G	0.091	0.027	0.0046	6.51e-09	2019	Shungin Dmitry	dental caries
38	KCNJ2	rs34559440	T	C	0.68	-0.016	0.0028	1.14e-08	2019	Shungin Dmitry	dental caries
39	LOC100499467	rs7217268	A	G	0.38	0.016	0.0027	1.48e-09	2019	Shungin Dmitry	dental caries
40	BAHCC1	rs57067187	T	C	0.63	0.015	0.0027	6.9e-09	2019	Shungin Dmitry	dental caries
41	MC4R	rs28822480	A	G	0.29	0.021	0.0029	7.08e-13	2019	Shungin Dmitry	dental caries
42	CRLF1	rs2238651	T	C	0.24	0.017	0.0031	4.39e-08	2019	Shungin Dmitry	dental caries
43	MAMSTR	rs11672900	A	G	0.47	-0.02	0.0027	4.67e-14	2019	Shungin Dmitry	dental caries
44	HAO1	rs4816017	A	G	0.29	-0.017	0.0029	7.08e-09	2019	Shungin Dmitry	dental caries
45	MTMR3	rs140357883	D	I	0.84	0.022	0.0036	2.33e-09	2019	Shungin Dmitry	dental caries
46	FAM118A	rs1569414	T	G	0.73	-0.02	0.003	1.19e-11	2019	Shungin Dmitry	dental caries
47	HDX	rs5922945	T	C	0.34	-0.016	0.0028	1.55e-08	2019	Shungin Dmitry	dental caries
1: Shungin D, Haworth S, Divaris K, Agler CS, Kamatani Y, Keun Lee M, et al. Genome-wide analysis of dental caries and periodontitis combining clinical and self-reported data. Nat Commun. 2019;10(1):2773.
